# Supplementary material for: Multi-Omics Database Analysis of Aminoacyl-tRNA Synthetases in Cancer
Source: Genes (Basel). 2020 Nov 22;11(11):1384. doi: 10.3390/genes11111384 (PMC7700366; doi:10.3390/genes11111384)
Supplement: Supplementary file 1 [file genes-11-01384-s001.zip]

Archive with 4 entries (4 files):
- Supplemental_Fig_1_CNV.xlsx
- Supplemental_Fig_2_aaRS_Mutations.xlsx
- Supplemental_Fig_3_Diff_Exp_Tissues.xlsx
- Supplemental_Fig_4_Diff_Exp.xlsx
