# Supplementary material for: Multi-Omics Database Analysis of Aminoacyl-tRNA Synthetases in Cancer
Source: Genes (Basel). 2020 Nov 22;11(11):1384. doi: 10.3390/genes11111384 (PMC7700366; doi:10.3390/genes11111384)
Supplement: Supplementary file 1 [file genes-11-01384-s001.zip › Supplemental_Fig_1_CNV.xlsx]

## Sheet: All Cytoplasmic aaRSs
Cancer Study

## Sheet: AARS1
Cancer Study

## Sheet: CARS1
Cancer Study

## Sheet: DARS1
Cancer Study

## Sheet: EPRS1
Cancer Study

## Sheet: FARSA
Cancer Study

## Sheet: FARSB
Cancer Study

## Sheet: GARS1
Cancer Study

## Sheet: HARS1
Cancer Study

## Sheet: IARS1
Cancer Study

[truncated: 35 more sheets: KARS1, LARS1, MARS1, NARS1, QARS1, RARS1, SARS1, TARS1, VARS1, WARS1, YARS1, AIMP1, AIMP2, EEF1E1, All Mito aaRSs, AARS2, CARS2, DARS2, EARS2, FARS2 …]
