# Supplementary material for: Multi-Omics Database Analysis of Aminoacyl-tRNA Synthetases in Cancer
Source: Genes (Basel). 2020 Nov 22;11(11):1384. doi: 10.3390/genes11111384 (PMC7700366; doi:10.3390/genes11111384)
Supplement: Supplementary file 1 [file genes-11-01384-s001.zip › Supplemental_Fig_2_aaRS_Mutations.xlsx]

## Sheet: AARS1
Mutations from cBioPortal				Somatic Mutation Frequency: 1.2%
PhosphoSitePlus PTMs (Lollipops) and Recurrent Missense Cancer Mutations (Boxes)

## Sheet: CARS1
Mutations from cBioPortal				Somatic Mutation Frequency: 1.1%
PhosphoSitePlus PTMs (Lollipops) and Recurrent Missense Cancer Mutations (Boxes)

## Sheet: DARS1
Mutations from cBioPortal				Somatic Mutation Frequency: 0.7%
PhosphoSitePlus PTMs (Lollipops) and Recurrent Missense Cancer Mutations (Boxes)

## Sheet: EPRS1
Mutations from cBioPortal				Somatic Mutation Frequency: 2.1%
PhosphoSitePlus PTMs (Lollipops) and Recurrent Missense Cancer Mutations (Boxes)

## Sheet: FARSA
Mutations from cBioPortal				Somatic Mutation Frequency: 0.9%
PhosphoSitePlus PTMs (Lollipops) and Recurrent Missense Cancer Mutations (Boxes)

## Sheet: FARSB
Mutations from cBioPortal				Somatic Mutation Frequency: 0.9%
PhosphoSitePlus PTMs (Lollipops) and Recurrent Missense Cancer Mutations (Boxes)

## Sheet: GARS1
Mutations from cBioPortal				Somatic Mutation Frequency: 0.7%
PhosphoSitePlus PTMs (Lollipops) and Recurrent Missense Cancer Mutations (Boxes)

## Sheet: HARS1
Mutations from cBioPortal				Somatic Mutation Frequency: 0.8%
PhosphoSitePlus PTMs (Lollipops) and Recurrent Missense Cancer Mutations (Boxes)

## Sheet: IARS1
Mutations from cBioPortal				Somatic Mutation Frequency: 1.5%
PhosphoSitePlus PTMs (Lollipops) and Recurrent Missense Cancer Mutations (Boxes)

## Sheet: KARS1
Mutations from cBioPortal				Somatic Mutation Frequency: 1.0%
PhosphoSitePlus PTMs (Lollipops) and Recurrent Missense Cancer Mutations (Boxes)

[truncated: 33 more sheets: LARS1, MARS1, NARS1, QARS1, RARS1, SARS1, TARS1, VARS1, WARS1, YARS1, AIMP1, AIMP2, EEF1E1, AARS2, CARS2, DARS2, EARS2, FARS2, HARS2, IARS2 …]
