# Supplementary material for: Multi-Omics Database Analysis of Aminoacyl-tRNA Synthetases in Cancer
Source: Genes (Basel). 2020 Nov 22;11(11):1384. doi: 10.3390/genes11111384 (PMC7700366; doi:10.3390/genes11111384)
Supplement: Supplementary file 1 [file genes-11-01384-s001.zip › Supplemental_Fig_4_Diff_Exp.xlsx]

## Sheet: LEGEND
Type of Cancer
ACC	Adrenocortical carcinoma
BLCA	Bladder Urothelial Carcinoma
BRCA	Breast invasive carcinoma
CESC	Cervical squamous cell carcinoma and endocervical adenocarcinoma
CHOL	Cholangio carcinoma
COAD	Colon adenocarcinoma
DLBC	Lymphoid Neoplasm Diffuse Large B-cell Lymphoma
ESCA	Esophageal carcinoma		TPM Expression Tumor vs. Normal					ANOVA		|Log2FC|			0.58496		for 1.5 fold change					q-value cutoff			0.05		Linear Scale				TCGA and GTEx data
GBM	Glioblastoma multiforme
HNSC	Head and Neck squamous cell carcinoma
KICH	Kidney Chromophobe			ACC	BLCA	BRCA	CESC	CHOL	COAD	DLBC	ESCA	GBM	HNSC	KICH	KIRC	KIRP	LAML	LGG	LIHC	LUAD	LUSC	MESO	OV	PAAD	PCPG	PRAD	READ	SARC	SKCM	STAD	TGCT	THCA	THYM	UCEC	UCS	UVM	Down	Up
KIRC	Kidney renal clear cell carcinoma		AARS																																		1	7
KIRP	Kidney renal papillary cell carcinoma		CARS																																		1	4
LAML	Acute Myeloid Leukemia		DARS																																		1	15
LGG	Brain Lower Grade Glioma		EPRS																																		1	20
LIHC	Liver hepatocellular carcinoma		FARSA																																		0	18
LUAD	Lung adenocarcinoma		FARSB																																		2	11
LUSC	Lung squamous cell carcinoma		GARS																																		1	21
MESO	Mesothelioma		HARS																																		1	3
OV	Ovarian serous cystadenocarcinoma		IARS																																		3	8
PAAD	Pancreatic adenocarcinoma		KARS																																		1	14
PCPG	Pheochromocytoma and Paraganglioma		LARS																																		0	5
PRAD	Prostate adenocarcinoma		MARS																																		0	6
READ	Rectum adenocarcinoma		NARS																																		2	6
SARC	Sarcoma		QARS																																		1	11
SKCM	Skin Cutaneous Melanoma		RARS																																		1	8
STAD	Stomach adenocarcinoma		SARS																																		2	2
TGCT	Testicular Germ Cell Tumors		TARS																																		1	23
THCA	Thyroid carcinoma		VARS																																		2	15
THYM	Thymoma		WARS																																		4	15
UCEC	Uterine Corpus Endometrial Carcinoma		YARS																																		2	6
UCS	Uterine Carcinosarcoma		AIMP1																																		1	9
UVM	Uveal Melanoma		AIMP2																																		0	19
			AIMP3																																		3	14
																																					31	260
			TPM Expression Tumor vs. Normal					ANOVA		|Log2FC|			0.58496		for 1.5 fold change					q-value cutoff			0.01		Linear Scale				TCGA and GTEx data
		Time to event (OS)		18.1	13.5	41.8	19.9	18	13.3	19.5	11.5	12.6	14.1	24.3	26.9	21.1	9	26.7	13.7	20.3	18.1	15	35.3	12.9	14.9	36.2	22	21.3	35.3	11.3	18.6	33.5	28	23.3	17.1	19.9
				ACC	BLCA	BRCA	CESC	CHOL	COAD	DLBC	ESCA	GBM	HNSC	KICH	KIRC	KIRP	LAML	LGG	LIHC	LUAD	LUSC	MESO	OV	PAAD	PCPG	PRAD	READ	SARC	SKCM	STAD	TGCT	THCA	THYM	UCEC	UCS	UVM	Up	Down		Net
			AARS1																																		7	1		6
			CARS1																																		4	1		3
			DARS1																																		15	1		14
			EPRS1																																		20	1		19
			FARSA																																		18	0		18
			FARSB																																		11	2		9
			GARS1																																		21	1		20
			HARS1																																		3	1		2
			IARS1																																		8	3		5
			KARS1																																		14	1		13
			LARS1																																		5	0		5
			MARS1																																		6	0		6
			NARS1																																		6	2		4
			QARS1																																		11	1		10
			RARS1																																		8	1		7
			SARS1																																		2	2		0
			TARS1																																		23	1		22
			VARS1																																		15	2		13
			WARS1																																		15	4		11
			YARS1																																		6	2		4
			AIMP1																																		9	1		8
			AIMP2																																		19	0		19
			EEF1E1																																		14	3		11
			AARS2																																		7	2		5
			CARS2																																		2	4		-2
			DARS2																																		22	2		20
			EARS2																																		12	0		12
			FARS2																																		6	0		6
			HARS2																																		3	6		-3
			IARS2																																		15	1		14
			LARS2																																		9	2		7
			MARS2																																		13	1		12
			NARS2																																		13	0		13
			PARS2																																		16	1		15
			RARS2																																		5	3		2
			SARS2																																		4	2		2
			TARS2																																		7	1		6
			VARS2																																		5	3		2
			WARS2																																		9	2		7
			YARS2																																		21	0		21
			RB1																																		11	2		9
			MYC																																		13	7		6
			EIF4E																																		13	2		11
		Time to event (OS)		9	11.3	11.5	12.6	12.9	13.3	13.5	13.7	14.1	14.9	15	17.1	18	18.1	18.1	18.6	19.5	19.9	19.9	20.3	21.1	21.3	22	23.3	24.3	26.7	26.9	28	33.5	35.3	35.3	36.2	41.8
				LAML	STAD	ESCA	GBM	PAAD	COAD	BLCA	LIHC	HNSC	PCPG	MESO	UCS	CHOL	ACC	LUSC	TGCT	DLBC	CESC	UVM	LUAD	KIRP	SARC	READ	UCEC	KICH	LGG	KIRC	THYM	THCA	OV	SKCM	PRAD	BRCA	Up	Down		Net
			AARS1																																		7	1		6
			CARS1																																		4	1		3
			DARS1																																		15	1		14
			EPRS1																																		20	1		19
			FARSA																																		18	0		18
			FARSB																																		11	2		9
			GARS1																																		21	1		20
			HARS1																																		3	1		2
			IARS1																																		8	3		5
			KARS1																																		14	1		13
			LARS1																																		5	0		5
			MARS1																																		6	0		6
			NARS1																																		6	2		4
			QARS1																																		11	1		10
			RARS1																																		8	1		7
			SARS1																																		2	2		0
			TARS1																																		23	1		22
			VARS1																																		15	2		13
			WARS1																																		15	4		11
			YARS1																																		6	2		4
			AIMP1																																		9	1		8
			AIMP2																																		19	0		19
			EEF1E1																																		14	3		11
			AARS2																																		7	2		5
			CARS2																																		2	4		-2
			DARS2																																		22	2		20
			EARS2																																		12	0		12
			FARS2																																		6	0		6
			HARS2																																		3	6		-3
			IARS2																																		15	1		14
			LARS2																																		9	2		7
			MARS2																																		13	1		12
			NARS2																																		13	0		13
			PARS2																																		16	1		15
			RARS2																																		5	3		2
			SARS2																																		4	2		2
			TARS2																																		7	1		6
			VARS2																																		5	3		2
			WARS2																																		9	2		7
			YARS2																																		21	0		21
			RB1																																		11	2		9
			MYC																																		13	7		6
			EIF4E																																		13	2		11

## Sheet: AARS
TPM Expression Tumor vs. Normal					ANOVA		|Log2FC|	0.58496	for 1.5 fold change			q-value cutoff		0.05		Linear Scale		TCGA and GTEx data
q	0.01

## Sheet: CARS
TPM Expression Tumor vs. Normal					ANOVA		|Log2FC|	0.58496	for 1.5 fold change			q-value cutoff		0.05		Linear Scale		TCGA and GTEx data
q	0.01

## Sheet: DARS
TPM Expression Tumor vs. Normal					ANOVA		|Log2FC|	0.58496	for 1.5 fold change			q-value cutoff		0.05		Linear Scale		TCGA and GTEx data
q	0.01

## Sheet: EPRS
TPM Expression Tumor vs. Normal					ANOVA		|Log2FC|	0.58496	for 1.5 fold change			q-value cutoff		0.05		Linear Scale		TCGA and GTEx data
q	0.01

## Sheet: FARSA
TPM Expression Tumor vs. Normal					ANOVA		|Log2FC|	0.58496	for 1.5 fold change			q-value cutoff		0.05		Linear Scale		TCGA and GTEx data
q	0.01

## Sheet: FARSB
TPM Expression Tumor vs. Normal					ANOVA		|Log2FC|	0.58496	for 1.5 fold change			q-value cutoff		0.05		Linear Scale		TCGA and GTEx data
q	0.01

## Sheet: GARS
TPM Expression Tumor vs. Normal					ANOVA		|Log2FC|	0.58496	for 1.5 fold change			q-value cutoff		0.05		Linear Scale		TCGA and GTEx data
q	0.01

## Sheet: HARS
TPM Expression Tumor vs. Normal					ANOVA		|Log2FC|	0.58496	for 1.5 fold change			q-value cutoff		0.05		Linear Scale		TCGA and GTEx data
q	0.01

## Sheet: IARS
TPM Expression Tumor vs. Normal					ANOVA		|Log2FC|	0.58496	for 1.5 fold change			q-value cutoff		0.05		Linear Scale		TCGA and GTEx data
q	0.01

[truncated: 17 more sheets: KARS, LARS, MARS, NARS, QARS, RARS, SARS, TARS, VARS, WARS, YARS, AIMP1, AIMP2, AIMP3, RB1, MYC, EIF4E]
